# Supplementary material for: Unveiling Hidden Abscesses: The Clinical Utility of Diffusion-Weighted Whole-Body Imaging with Background Suppression (DWIBS) in Metastatic Abscess Screening
Source: Diagnostics (Basel). 2026 Jan 10;16(2):223. doi: 10.3390/diagnostics16020223 (PMC12840465; doi:10.3390/diagnostics16020223)
Supplement: Supplementary file 1 [file diagnostics-16-00223-s001.zip]

Archive with 1 entries (1 files):
- diagnostics-4064663-supplementary.pdf
